# Supplementary material for: A method to concatenate multiple short time series for evaluating dynamic behaviour during walking
Source: PLoS One. 2019 Jun 21;14(6):e0218594. doi: 10.1371/journal.pone.0218594 (PMC6588245; doi:10.1371/journal.pone.0218594)
Supplement: S1 File — (ZIP) [file pone.0218594.s001.zip]

Archive with 22 entries (18 files):
- Electronic Supplementary Material/ESM#1_ConcatenationKinematics_Codes/
- Electronic Supplementary Material/ESM#1_ConcatenationKinematics_Codes/Suppl.Material.Codes/
- Electronic Supplementary Material/ESM#1_ConcatenationKinematics_Codes/Suppl.Material.Codes/01_concatenationcodes_flow_chart.png
- Electronic Supplementary Material/ESM#1_ConcatenationKinematics_Codes/Suppl.Material.Codes/applyTrafo.m
- Electronic Supplementary Material/ESM#1_ConcatenationKinematics_Codes/Suppl.Material.Codes/calcAvgSS.m
- Electronic Supplementary Material/ESM#1_ConcatenationKinematics_Codes/Suppl.Material.Codes/calcHSfreq.m
- Electronic Supplementary Material/ESM#1_ConcatenationKinematics_Codes/Suppl.Material.Codes/calcTrafo.m
- Electronic Supplementary Material/ESM#1_ConcatenationKinematics_Codes/Suppl.Material.Codes/callTrafoandSS.m
- Electronic Supplementary Material/ESM#1_ConcatenationKinematics_Codes/Suppl.Material.Codes/concatprocess.m
- Electronic Supplementary Material/ESM#1_ConcatenationKinematics_Codes/Suppl.Material.Codes/concatTraj_parallel.m
- Electronic Supplementary Material/ESM#1_ConcatenationKinematics_Codes/Suppl.Material.Codes/createTransition.m
- Electronic Supplementary Material/ESM#1_ConcatenationKinematics_Codes/Suppl.Material.Codes/Data/
- Electronic Supplementary Material/ESM#1_ConcatenationKinematics_Codes/Suppl.Material.Codes/Data/ORTE_07.mat
- Electronic Supplementary Material/ESM#1_ConcatenationKinematics_Codes/Suppl.Material.Codes/findMinErrorPoints.m
- Electronic Supplementary Material/ESM#1_ConcatenationKinematics_Codes/Suppl.Material.Codes/Main.m
- Electronic Supplementary Material/ESM#1_ConcatenationKinematics_Codes/Suppl.Material.Codes/Marker-Attachments.docx
- Electronic Supplementary Material/ESM#1_ConcatenationKinematics_Codes/Suppl.Material.Codes/weightsNiklas.mat
- Electronic Supplementary Material/ESM#2_Position_vs_Velocity/
- Electronic Supplementary Material/ESM#2_Position_vs_Velocity/ESM#1_Position_vs_Velocity.docx
- Electronic Supplementary Material/ESM#2_Position_vs_Velocity/ESM_Fig 1.png
- Electronic Supplementary Material/ESM#2_Position_vs_Velocity/ESM_Fig 2.png
- Electronic Supplementary Material/ESM#2_Position_vs_Velocity/ESM_Fig 3.png
