# Supplementary material for: A method to concatenate multiple short time series for evaluating dynamic behaviour during walking
Source: PLoS One. 2019 Jun 21;14(6):e0218594. doi: 10.1371/journal.pone.0218594 (PMC6588245; doi:10.1371/journal.pone.0218594)
Supplement: S1 File — (ZIP) [file pone.0218594.s001.zip › Electronic Supplementary Material/ESM#1_ConcatenationKinematics_Codes/Suppl.Material.Codes/calcAvgSS.m]

% function calAvgSS is called by callTrafoandSS

% Purpose: to evaluate the mean squared error using  equation 1 in the
% manuscript.

% [error] = calcAvgSS(kinData1, kinData2, w)
% returns error - mean square distance - between any two time series in mm^2.

% Inputs include: kinData1 - C1
%                 kinData2 - C2
%                 w - window or n in equation 1

function [error] = calcAvgSS(kinData1, kinData2, w)

error = 0;

    for Marker = fieldnames(kinData1)'
        error = error + w.(Marker{1}) * norm(kinData1.(Marker{1})(:,:) - kinData2.(Marker{1})(:,1:3)).^2;
    end

end
