# Supplementary material for: A method to concatenate multiple short time series for evaluating dynamic behaviour during walking
Source: PLoS One. 2019 Jun 21;14(6):e0218594. doi: 10.1371/journal.pone.0218594 (PMC6588245; doi:10.1371/journal.pone.0218594)
Supplement: S1 File — (ZIP) [file pone.0218594.s001.zip › Electronic Supplementary Material/ESM#1_ConcatenationKinematics_Codes/Suppl.Material.Codes/calcHSfreq.m]

% function calcHSfreq is called by concatprocess

% Purpose to evaluate the frequency of heelstrikes present
% HSf = calcHSfreq(trial)
% returns HSf - frequency of heelstrikes during a walking trial.

% Input is trial - containing information on gait events, i.e. heel strikes
% and the overall length of the trial in the number of frames

function HSf = calcHSfreq(trial)
nHS = trial.GaitEvents.nHSright;
nFrames = length(trial.KinematicData.RHEE(:,3));
HSf = nFrames/nHS;
end
