# Supplementary material for: A method to concatenate multiple short time series for evaluating dynamic behaviour during walking
Source: PLoS One. 2019 Jun 21;14(6):e0218594. doi: 10.1371/journal.pone.0218594 (PMC6588245; doi:10.1371/journal.pone.0218594)
Supplement: S1 File — (ZIP) [file pone.0218594.s001.zip › Electronic Supplementary Material/ESM#1_ConcatenationKinematics_Codes/Suppl.Material.Codes/createTransition.m]

% function createTransition is called by concatprocess

% Purpose: Is to create an interpolated (smooth) concatenated time series
% kinDataout = createTransition(kinData1cut, kinData2Trans, win)
% returns the interpolated timeseries as output

% The inputs are kinData1cut - final few (win) frames  of C1 the included time series
%                kinData2cut - beginning win number of frames of C2
%                win - the size of the window or n in equation 1.

function kinDataout = createTransition(kinData1cut, kinData2Trans, win)
k = win;
p = linspace(0, 1, k);
alpha = 2*(p+1./k).^3-3*(p+1./k).^2+1;    
    for frame = 1:k
        for Marker = fieldnames(kinData1cut)'
            kinDataout.(Marker{1})(frame, :) = alpha(frame)*kinData1cut.(Marker{1})(frame,:) + (1-alpha(frame))*kinData2Trans.(Marker{1})(frame, 1:3);
        end
    end
end
