# Supplementary material for: A method to concatenate multiple short time series for evaluating dynamic behaviour during walking
Source: PLoS One. 2019 Jun 21;14(6):e0218594. doi: 10.1371/journal.pone.0218594 (PMC6588245; doi:10.1371/journal.pone.0218594)
Supplement: S1 File — (ZIP) [file pone.0218594.s001.zip › Electronic Supplementary Material/ESM#1_ConcatenationKinematics_Codes/Suppl.Material.Codes/findMinErrorPoints.m]

% function findMinErrorPoints that is called by concatprocess

% Purpose: to evaluate the minimum of the mean squared distance vector
% [pks, locs] = findMinErrorPoints(error, fHS)
% returns the minimum value and the location of mean squared distance or error
% as output

% Inputs are error - Mean squared distance vector in mm^2
%            fHS - frequency of heel strikes

function [pks, locs] = findMinErrorPoints(error, fHS)

[pks, locs] = findpeaks(-error, 'MINPEAKDISTANCE', floor(fHS/1.2));
pks = -pks;

end
